# Supplementary material for: Dietary Supplementation of Cedryl Acetate Ameliorates Adiposity and Improves Glucose Homeostasis in High-Fat Diet-Fed Mice
Source: Nutrients. 2023 Feb 16;15(4):980. doi: 10.3390/nu15040980 (PMC9967006; doi:10.3390/nu15040980)
Supplement: Supplementary file 1 [file nutrients-15-00980-s001.zip]

Archive with 1 entries (1 files):
- nutrients-2192548-supplementary.pdf
